# Supplementary material for: Design and Synthesis of Hepatitis B Virus (HBV) Capsid Assembly Modulators and Evaluation of Their Activity in Mammalian Cell Model
Source: Pharmaceuticals (Basel). 2022 Jun 22;15(7):773. doi: 10.3390/ph15070773 (PMC9317397; doi:10.3390/ph15070773)
Supplement: Supplementary file 1 [file pharmaceuticals-15-00773-s001.zip]

Archive with 1 entries (1 files):
- pharmaceuticals-1725344-supplementary.pdf
